# Supplementary material for: Characterizing Human Cell Types and Tissue Origin Using the Benford Law
Source: Cells. 2019 Aug 29;8(9):1004. doi: 10.3390/cells8091004 (PMC6770594; doi:10.3390/cells8091004)
Supplement: Supplementary file 1 [file cells-08-01004-s001.zip]

Archive with 2 entries (2 files):
- cells-542672Supp.pdf
- TableS3.xlsx
