# Supplementary material for: Characterizing Human Cell Types and Tissue Origin Using the Benford Law
Source: Cells. 2019 Aug 29;8(9):1004. doi: 10.3390/cells8091004 (PMC6770594; doi:10.3390/cells8091004)
Supplement: Supplementary file 1 [file cells-08-01004-s001.zip › TableS3.xlsx]

## Sheet: High MAE
High MAE
H1	NPC	DEC	TB	EC	HFF
S100A5	GTSF1L	GPR87	C12orf54	LOC100130880	TAS2R5
ATOH1	MYH13	CYP1A1	C3orf80	HSFY1	SERPINC1
SOST	IRX4	PDE1B	FAM24B	GTSF1	MPZL2
COL15A1	MST1R	CKMT1A	PRDM12	PFN4	USP17L1P
CT45A2	CDKN2B	HIC1	F11	NCR3	SPANXN2
NEUROD2	ANXA8L2	C14orf183	NOXO1	VSTM2B	LOC100287178
C11orf91	FCN3	MYBPHL	LCN12	IL17RE	TBC1D26
POU4F2	SOAT2	ACOT12	WNK4	TNMD	CTRB2
CDH19	CLDN24	RNASE9	PNMT	DCT	TMIE
CSAG1	REG1A	FOXD2	PPIAL4E	CTSF	RNF128
CFI	CD300C	HIST1H2BB	CLEC3B	OR5H15	F8A2
CTAG1B	KRTAP5-7	AQPEP	ANXA8	TTLL9	FCGR1A
NEUROD4	ACSM1	SP9	DCDC2B	TAS2R1	SLC22A31
DEFB108B	TCF23	TNFSF18	HIST1H2BI	OR5H1	DMRTC1
ZNF536	GPRIN3	SFRP5	GAGE2B	STARD6	COL2A1
MAGEA9B	P2RX2	GOLGA6D	OR13C5	ADRA1D	SYT7
CDY2B	OXT	FCRLB	MZB1	C20orf201	C12orf70
C2orf73	POMC	DEFB131	C9orf135	TNFRSF4	CGB1
SLC6A7	SDS	HCN3	SLC39A4	HOXB9	THEM5
TP53TG3	OSR1	TGFA	SSX7	TIMP4	HBB
SPANXE	GCNT3	C1QL1	TBXAS1	CD200R1	PDZD3
POU1F1	PLAC1	CNTN5	OLIG2	MYBL1	OOEP
CTAG1A	OR1N1	DRD1	DRD4	HSD11B1	BIRC8
UTS2	ASIC4	OR10A4	SLC22A3	ZIC2	RNF43
KRTAP10-6	SYT5	CPLX3	BOLL	BTBD17	FRMPD4
FABP4	RAB19	KRTAP13-2	TBX22	SPTLC3	C3orf79
GLIS1	C2orf55	STK32B	C20orf26	PRR19	MOGAT1
LOC100129083	BARHL2	NXPH2	THPO	REM2	CMKLR1
MOV10L1	PLA2G4C	RGS21	PRSS53	HRCT1	CSF2
KRTAP5-6	CIDEA	ALB	CRB2	CLEC10A	FZD8
OR2L13	OR13C3	TNNI3K	DCT	KHDC1L	CCKBR
SRGN	GDF7	DNAI1	NTS	FUT5	LRRC70
LRRC26	HRNR	GRK7	XK	PAEP	ABI3
SPNS3	MARCH11	HRG	KRTAP5-2	C3orf32	EPHA6
CDY2A	FAM48B2	AGR3	S100A5	DDI1	NAT16
SCTR	UGT2B17	PROC	TSSK3	PRRG3	DLX3
HCRTR1	NOD2	VAV1	TMEM229A	PEX12	KEL
TCEB3B	KRTAP13-4	OR7C1	C1orf111	SPIC	IL5
RHAG	CXorf49	LPPR4	MYB	NKX3-1	PDZD9
MC4R	FOXF1	FAM71C	COL22A1	ITGAM	LOC100507203
MYH7	MARCO	LY6G6D	SLC22A18AS	SYCE3	CLDN6
OR2A12	TRIM49L2	LILRB4	GDF15	MRGPRF	EXTL1
LOC100287718	TRIM49	FAM166B	PTPN20B	RHOD	PAPOLB
SPINK14	CFHR3	SUSD4	OR4A47	KCNK16	ODF3
BET3L	DMP1	ELSPBP1	GAGE2E	EPHX4	BRSK1
SIGLEC12	FAM75C1	ADRA1D	C6orf201	POM121L2	CCNA1
NIPAL4	CUZD1	SLIT1	SPTBN4	GLDC	TMEM74B
GP1BB	GLRA3	RIPPLY2	HSD17B6	HIGD1B	TCEB3C
TTLL9	FGF17	PRSS55	HOXA10	ARHGAP30	P2RX1
FOXD4	CHD5	CEBPE	LOC154872	HIST1H2AI	PROK1
P2RY4	OR4Q3	EME2	HPX	CBR3	ARMC12
PDIA2	C17orf99	FBXL21	HGD	CCDC54	BMP5
TBC1D10C	KCNA3	COX8C	TAPBPL	ZNF628	C17orf64
GOLGA7B	SPINK2	PZP	OR56A1	OR9Q1	F8A3
OPN5	ARHGEF15	C1orf101	CFHR3	TACR1	SH2D2A
CDCP2	MC3R	KRT81	APOA1	MTUS2	DMRTC1B
LILRB5	CCDC79	HTR1B	TSPAN10	SLC5A2	AIM1L
TMEM89	PIRT	CSN3	FOXL2	C6orf223	KRT79
FABP1	ANKRD7	VAX2	ROPN1B	CD53	PGC
MCCD1	IKZF3	ANKRD30B	PTPN20A	SEMA4A	CA1
TBX21	HELT	CDC20B	CCDC40	NPY	LOC100506888
ESM1	LOC100131094	LOC154872	BATF	FAM25A	FGF10
DEFA1	NAT8B	ABCC12	ACOT6	SLC35G6	C5orf65
NKX2-2	OR2C1	ELN	PGF	NLRP13	TP63
OR5R1	PRY2	SYPL2	C2CD2L	SLC6A15	SLC26A7
METTL24	VCX3B	CCL3L3	CABP1	OMP	BEND5
USP17L2	SERPINB12	CD1E	INSRR	KIRREL2	GDF1
USP17L3	PRY	HCAR3	SLC9A2	ABCG5	C4BPA
C9orf57	CXorf49B	LYPD3	FOLH1	TPPP	SLFN12L
SLC1A7	TP63	GRIK4	PRIMA1	C3orf24	ABLIM2
LIPF	CPLX1	FOXC2	FAM46D	CRYGD	ITGB2
ACR	TLR3	HBA2	OIT3	FAM134B	BCL6B
NRAP	CACNA1S	PSG4	SLC45A2	EFHB	PCDH1
CMA1	MEP1A	SRRM3	CATSPER1	PIP5K1B	ARTN
C14orf166B	C17orf110	CCDC87	HORMAD1	KRTAP5-9	CLSTN2
SERPINB2	MYOZ2	LGALS4	KRTAP5-7	FOXF2	SRPK3
RXFP2	SPINK1	FAM186A	HIST1H4A	C7orf63	LIPH
CMTM5	TNFSF18	PCDHGA3	NMU	HSF4	TREX2
C4orf17	LOC100130480	GHRH	MRC1	CRYBA2	MGAT3
APOH	KRTAP5-11	FA2H	NLGN1	C2orf16	OR1E1
FXYD4	PRODH2	PKD2L1	GLT1D1	RNF43	ATP6V0A4
BIRC7	RDH8	UBASH3A	CDHR5	CRYAB	SPACA4
FSCN3	PRL	CXCL11	RAB26	INHBB	CD300LF
NHLRC4	KCNK15	MUCL1	BCL2A1	NXPH4	SLC44A5
SLC46A2	EPB42	CMTM2	ULBP2	OR13C4	RXFP4
KRTAP9-4	FOXA2	SLC46A2	TMEM74	CD86	KLRC1
DEFA1B	PSG4	ROBO4	GSTA2	AZGP1	RHPN1
DMRT3	KISS1R	FAM116B	CIDEA	CNDP1	GALNT9
CCR7	C17orf98	TCN1	DQX1	MUSK	MYO7B
C2orf55	SVOPL	CXorf65	CDX2	OXER1	GJA4
C4BPA	SPANXD	ARX	TMEM86B	MMP20	CACNA1D
TEKT5	PON1	IL4	HVCN1	TMEM52	WFIKKN1
CHRNB3	PTGDR	ADAMTS14	ITGA2B	RLN2	DIRAS2
KCNK4	C17orf47	NLRP14	PDX1	SLC22A11	SLC35G3
CD3E	TRIM42	NFATC2	RIN1	COMTD1	TRHR
OR2L3	ZP1	CERS3	C4orf22	HIST2H4B	NDRG2
CGB8	RFPL4A	TIMP4	C19orf69	C4orf49	CCDC54
WDFY4	KCNMB1	LCN1	MPZL3	PCDHGA3	SKAP1
TAAR9	CHGA	IRF8	ESR1	HIST2H4A	SPATA21
C2orf70	USP50	KRT28	SNCG	CTCFL	DYNC1I1
ACE2	ASB12	FAM26F	CLLU1	PNMA5	CMTM2
OR4F5	TMEM235	C11orf42	NPB	SLIT3	CLEC5A
CPXCR1	CXorf65	ARL5C	MAGEB3	FAM3D	C10orf47
SCGB2A2	DCT	HRK	FAM179A	MEIG1	OR1J2
HSD17B3	C11orf35	PALM2-AKAP2	SH2D6	SCN4A	MYBPHL
SFTA2	GPR52	ESPNL	IGFBP4	ANKRD34A	C9orf129
OR4F4	GH1	UGT2B4	KRTAP5-10	VAT1L	KCNK4
SPZ1	RAB20	HSPB3	C17orf99	UPK3A	EPHA7
CTSW	IL27	TAS2R39	FAM205A	LOC643037	AATK
PADI4	GAS2L2	FSTL4	ELFN2	TRIM43B	RNASE13
CD300C	SLC6A7	OR5L1	RBFOX1	C16orf46	BEX5
AGXT	RASAL3	ELFN2	SUSD3	DLX6	GRB7
C1QTNF4	RNF17	HHIPL2	CA9	NDUFA4L2	FNDC7
PLA2G12B	HRK	FAM3D	CLEC4G	SLC22A14	RPRML
C19orf21	FOLR2	EBF1	PPYR1	PDE6H	CST2
CALML6	C19orf45	STAB1	XKR3	ANXA13	FXYD7
CETP	AGXT2	PRSS33	SYN1	SPINK1	IQGAP2
OR4F17	ATXN3L	PCDHGC5	CRLF1	KLHL35	NETO1
CDKN2C	C4orf49	C9orf128	PRSS33	DEFB127	BEST2
IL17B	RGS8	OTOGL	C2orf62	S100A9	EPB42
HBD	SLC6A11	IDO2	IL9	PRODH2	CYP46A1
PLVAP	ZAN	CYP24A1	PDHA2	C17orf107	RNASE3
FOXF2	CD300A	GALNT5	GATA4	CYP2E1	ZNF735
KLK12	FAM75A7	SPATA4	AOAH	BTC	FOXE3
OR52K1	ATP8B3	GDF9	CLCA4	HIST3H2A	HIST3H2BB
USP26	PCDHGA2	SPOCK2	FGF23	ITGB3	SLAMF8
EDDM3B	CAPSL	SLC25A41	RSPH4A	GSTA5	KRT32
RNF148	CARNS1	NEUROD1	SIX3	ESPNL	MLIP
ATPAF1-AS1	KAZALD1	PSMA8	ISM2	NRXN3	PCP4
TSPAN10	LOC100130880	CHST8	NT5E	F12	C18orf1
RBMXL2	ALOX12B	WDR93	HIST1H2BB	CD3D	FZD9
CSF2RB	LOC646862	PGAM2	PTCHD2	KRTAP15-1	MLXIPL
TGM3	DPP4	ANKRD53	KRT76	DEFB107B	EPB41L4B
OR13A1	C9orf43	NOL4	CCDC61	CUX2	SLC17A8
KRTAP5-10	C20orf201	SOST	COL17A1	DDX4	OR6A2
SAG	NPNT	GPR150	SPINK1	FLJ27352	CXXC4
RGS8	FAM81A	LRRC17	NAPSA	MYLK2	CD69
GAGE2C	CES5A	FAM55D	C14orf38	LOXHD1	NKD2
LOC100287441	TNFSF12-TNFSF13	BAI3	VWA3B	PCDH20	GPR150
IL37	ATP10B	KLRC1	GOLGA6D	ANGPTL1	C3orf77
OR2S2	MTNR1A	SULT6B1	DISP2	PCDHGA2	KIAA1257
LOC100287238	CLDN7	KCNK15	KRT13	TEX34	CYP26C1
TMEM121	NPSR1	MYH15	ATP6V1G3	OR4P4	NTRK1
SP5	LRIT2	VSIG2	SLC5A8	RPS4Y2	LCP1
NDUFA4L2	KHDC1L	SPINK2	OCSTAMP	DEFB107A	GCM2
FGF6	KRTAP6-2	OR52W1	PAH	OR8B12	C6orf58
SMYD1	OR2L13	EFCAB9	LOC100507203	ADRB1	ENTPD3
MIOX	USP18	EPHX4	OR56B4	CCDC147	ZNF541
DMRTA2	MFSD2A	TEX15	SEZ6	HDGFL1	KRT37
LOC100287513	EPO	HIST3H2BB	ANO2	NR1D1	HAMP
LYPD4	HAND1	HCRTR1	ADAM32	SBSN	CCL8
SDR9C7	AGTR1	C2orf72	LPAR4	ST8SIA2	TCEB3B
MGAM	SHCBP1L	FAM71F1	SOX30	TSSK3	GPR156
ARPP21	RGNEF	AMY2A	CALCR	CDHR4	CYP4F8
OR10G4	GRK7	IL37	ST6GALNAC4	MARCH11	TXNDC8
C6orf58	P2RX1	C1orf227	S1PR1	C1orf162	OR2H2
PSG1	EOMES	CACNG2	CLDN24	BCL2L14	SRCIN1
NTN5	SLC45A2	ANP32D	OSTBETA	MS4A8B	BTLA
C17orf47	ACTRT2	SPINT4	SARDH	FAM167B	WNT10B
LYVE1	FITM1	TAGAP	C19orf38	VIL1	SPACA5
LCE3D	SPRED3	HAP1	CA1	NOL4	MYBPH
OR10G7	MORC1	ITK	LRRK2	WNT8B	SIX3
REG4	SIGLEC12	FGF6	SEMA5B	SLC9C2	C3orf15
OR6C74	CD38	PLA2G4C	STARD6	CHRDL2	MMEL1
OR10G9	SMYD1	PCDH19	ZNF366	DMRTC2	EPX
KCNT1	KBTBD5	CTRC	PPP1R3C	ATPAF1-AS1	KRT40
KRT33A	PYHIN1	C20orf202	RIMBP2	FAM24B	NTRK3
RNF183	MS4A8B	SPRR1B	C9orf129	KLRC1	MT3
CT47A8	ACTRT1	PTGER1	HSPB2	OR10H1	FTCD
KRT75	VIT	OR6Q1	PDE4B	CXCL12	HPCA
HBB	MOGAT1	FAM48B1	PNCK	TMOD4	TMEM89
C10orf91	PASD1	GNA15	CDHR2	OR51B2	ATP10B
TRPM2	VSTM5	ZNF572	ATP10B	FTMT	DMRTC2
HTR1F	PODN	ANKRD30A	CDH5	RBP7	OR6B2
CT47A10	IL10RA	DISP2	DIO1	CCL3L1	TAGLN3
KRT1	OR52N5	ACSM2B	MT1H	SLC22A5	GABRB2
KRT13	SSX4B	MYO15A	ABCC2	TEX15	CCDC37
SLC22A24	HSD17B3	ESPN	MC5R	FAM9B	IL10RA
RTP4	TMCO4	FAM107A	KIF5A	HBG1	OR10V1
CT47A12	CDK15	GPR21	PCDHB12	LOC728819	ATP2B2
TBC1D28	KRT20	OR2B11	CCDC116	TMEM62	CRYBA4
FPR1	PTH2	C10orf81	MBL2	METRN	IGSF1
COMP	SLC22A4	TCEB3B	AFP	DDR2	CD200R1L
CT47A11	HOXC9	HHIPL1	QRFP	ITPRIPL1	GBX2
CT47A3	TDO2	TBX6	ELOVL2	CACNG2	SGPP2
CT47B1	OR10A2	FCER1A	C19orf71	POU3F2	FAM75A7
PRDM8	TEX22	LOC728819	ANGPT1	SRRM5	ANGPT4
ASPA	GSC	APOC2	RBP3	C19orf73	VAX1
CT47A5	PAX1	KCNMB1	ARMC12	NODAL	LHFPL3
MAGEB4	MPO	NHLRC4	ADC	C19orf21	ZSWIM2
CT47A9	OR56B1	PCDHA8	TDO2	AQP8	SYTL1
ANP32D	CTAGE1	CXCR1	OR2K2	P2RY4	BCHE
FAM187B	OR1J4	KLK2	SOGA3	C9orf43	DNAAF3
RIPPLY1	CDHR5	LY6G6C	VIP	MYL7	PCDHAC2
BLID	OC90	EDN3	C9orf96	TXK	MYOM2
CT47A2	P2RY4	OR1J4	FAM58BP	CIDEA	ZIC1
TESPA1	S100P	PCDHGA5	KIF1A	SLFN12L	GPR52
SLC22A10	SLC22A10	OR5F1	C13orf35	KCTD11	NHLH2
CT47A4	HOXD11	OPN5	CCL27	IRX2	PRSS1
SLC13A2	OR13C8	PIP5KL1	LY75-CD302	ARMC3	ENPP3

## Sheet: Low mean EXP
Low mean EXP
H1	NPC	DEC	TB	EC	HFF
CT47A7	FAM75A5	KLK2	AMY1A	USP17L3	USP17L2
OR10G4	PCDHGA3	CLDN9	KRT13	USP17L8	FAM75A5
OR10G7	AMY1A	IL2RG	EBF1	USP17L7	LOC100287144
OR10G9	HOXC9	CST5	SPAG11B	USP17L1P	USP17L8
CT47A8	OR4F21	ACTBL2	ARX	AMY1A	SEMA5B
CT47A10	PGA3	FAM216B	LPAR5	LOC100287404	LOC100287404
CT47A12	POTED	DAZ2	HOXD11	LOC100287205	LOC100287327
CT47A11	KLK2	PSG5	HEPACAM	LOC100287478	LOC100287238
CT47A3	LOC100287404	OR2A12	RPS4Y2	LOC100287513	CARD17
CT47A5	FAM75A3	C14orf183	PRSS53	OR4F21	LOC100287205
CT47A9	GJA4	PLGLB2	GAGE2B	HFE	LOC100287364
CT47A2	OR4F3	FAM166B	SSX7	SLC25A31	LOC100287478
CT47A4	OR4F29	GOLGA6D	BCL2A1	HHLA1	LOC100287513
CT47A6	OR4F16	CD1E	OR4A47	LOC100287327	PGA3
CT47A1	FOXB2	PSG4	PLGLB2	PTTG2	LOC100287441
PGK2	CYSLTR2	OR5L1	ELFN2	LOC100287238	LOC100287178
GIMAP7	LOC100287205	CYP24A1	PDX1	LOC100287441	MDGA2
DUX4L3	LOC100287478	ELFN2	CT45A1	OR4F3	LOC728393
DUX4L6	SPOCK3	NEUROD1	PRSS33	OR4F29	LOC728379
DUX4L5	OR1N1	CTRC	C19orf69	OR4F16	LOC728369
DUX4L2	TRIM49L2	NOL4	FGF23	LOC100287364	LOC728419
PAX1	TRIM49	CACNG2	SIX3	BTLA	USP17L5
PGA3	TP63	HIST3H2BB	OCSTAMP	LOC100287178	LOC728400
CDY2B	VCX3B	KLRC1	GOLGA6B	MAT1A	LOC728373
CDY2A	C17orf99	ANP32D	CLDN24	FAM75D3	LOC728405
OR4F5	KRTAP5-11	ACSM2B	C14orf38	OR1N2	C22orf24
OR4F4	PRODH2	FAM48B1	LPAR4	DEFB106A	OR10G4
OR4F17	SPANXD	APOC2	KRT76	OR2T5	IRF5
RBMXL2	PSG4	PCDHA8	KIF1A	CGB1	OR10G7
CSF2RB	IL27	CXCR1	MT1H	OR2T29	OR10G9
LOC100287238	ATXN3L	FAM107A	MC5R	DEFB106B	STRC
DMRTA2	GH1	OR2B11	C13orf35	HSFY2	OR7A17
LCE3D	FAM75A7	OR6Q1	PRAMEF19	HIST2H2AB	C11orf40
PSG1	PLGLB2	LOC728819	PRAMEF18	HSFY1	OR1L6
OR6C74	OR7G3	OR5F1	MBL2	OR5H15	DMRTC1
KRT1	P2RX1	PANX3	ATP10B	OR5H1	CGB1
PRDM8	ATP10B	UGT2B17	FAM58BP	CSAG1	TCEB3C
SLC13A2	SMYD1	F8A2	KIF5A	FUT5	DMRTC1B
FAM75A5	SIGLEC12	IZUMO4	CCDC116	ITGAM	LOC100506888
MAGEB4	OR52N5	AZU1	RBP3	C3orf24	GDF1
SLC22A10	PAX1	OR6K2	OR2K2	PNMA5	TP63
KRT33A	HOXD11	PNCK	ODF3L1	DLX6	COL2A1
KRT75	OR1J4	PTCRA	KRT40	FOXD4L4	RNF43
RIPPLY1	MPO	LYPD4	GRIK3	FOXD4L2	PAPOLB
OR9A4	PYHIN1	B3GALT1	NXF2	OR8B12	SLFN12L
HTR3D	PASD1	IL26	PATE3	GSTA5	CD300LF
AZU1	CTAGE1	PYHIN1	C19orf76	OR4P4	GJA4
KRTAP4-11	CDHR5	KRTAP10-1	DRD3	PRODH2	CLSTN2
PSG3	OR13C8	YIPF7	OR2Y1	RPS4Y2	OR1L4
REN	GPR84	SGCD	GRM2	POU3F2	BEX5
HES4	PTTG2	CHRNA9	PTHLH	LOC728393	ZNF735
TNR	TMEM229A	RAD21L1	PLCXD2	LOC728379	RNASE13
ALDOB	CTXN3	NEGR1	AATK	LOC728369	SIX3
LRIT1	PATE3	FAM25G	OR2L3	LOC728419	HIST1H2BM
KRTAP5-9	ISM2	MYL1	SNAP91	USP17L5	NKD2
LRTM2	CEBPE	CACNG7	MUC6	LOC728400	BTLA
C7orf62	LOC100329135	C6orf10	TNNT3	LOC728373	BAGE4
FGA	COX4I2	DUSP15	SCRT2	LOC728405	CXXC4
SP9	EME2	THEG	PRR22	PLGLB2	DMRTC2
MYL1	LIPH	PDZD3	FAM25G	OR10H1	ATP10B
CNGB3	UGT2A3	HSPB6	DUSP15	SLFN12L	IGSF1
CXorf1	SSTR4	TMEM238	PABPC1L2B	IRX2	OR6B2
KRT81	BCL2L14	KLK11	GNMT	CHRDL2	PRSS1
KCNJ4	KRTAP5-9	HCAR2	SFRP5	FTMT	KRT40
CWH43	CHRNA1	TNFSF12-TNFSF13	FOXD4L3	RHCE	NTRK3
PDCD1LG2	MSH4	CHRNG	OR52K1	DMRTC2	GABRB2
PSG8	TMEM89	C2orf73	TRPM3	KLRC1	VAX1
FAM198B	HAO2	KCNJ4	SLC10A2	FAM9B	TAGLN3
FLG	C1QL2	DRP2	ADAMTS5	LOC728819	LHFPL3
PRKAG3	WNT16	PRODH2	FOXD4L1	CACNG2	HPCA
CCDC155	C20orf152	HTR1F	TCP10	IGFN1	ATP2B2
C2orf82	PAGE2	FOXD4L1	OR2V2	HTR3D	POU4F2
HRCT1	ASB5	CCL25	PARP10	HIST1H2BF	IL10RA
ADAMDEC1	CAPN11	ESM1	MAN1C1	ARL13A	FAM75A7
KRTAP9-1	PSG11	MAGEA11	HAND2	OBP2B	ZSWIM2
TBX20	UGT1A6	PRR18	C11orf93	P2RX6	PCDHAC2
DSG4	OR2J3	OR5AR1	BMPER	PRSS55	ZIC1
GPR150	RIPK4	FAM177B	DAZL	KCNT1	CPLX1
CD1A	PSG8	PIK3C2G	ABP1	WNT7A	PANX3
IRX1	CTRB1	CRYBB3	GLIS1	IZUMO4	PTTG2
CDC20B	SPANXE	CX3CL1	P2RX5	SLC22A31	CYTIP
EVX2	C2orf50	SLC39A5	CACNB1	ISM2	CECR6
ABCC12	ESM1	TMEM196	WNT9A	CEBPE	LOC100329135
PODN	ANKRD33	SLC16A11	PSG5	DLX4	HESX1
OR5B2	GRIN2C	FAM71F2	CPLX2	GPR61	LRRC73
SLC38A11	MYH1	WNT9A	ADCY4	BLNK	MPZL3
TLX2	ACOT4	FEV	BRI3BP	PTGER1	CYP2A7
OR2AT4	CXorf49	LBP	AADACL2	GABRA3	LIPJ
PRSS41	GPR150	HR	C9orf24	SQRDL	BCL2L14
KRTAP12-1	CRYBB3	ANP32C	DBH	TTLL11	PPP1R1A
IL22RA2	HOXA10	TGM7	ZDHHC1	TMEM229B	DSCAML1
HIST3H3	C11orf42	KRT12	DNASE1L3	ANGPTL7	PRR22
HR	CDC20B	F11	HEATR8	KRTAP2-4	SERPINB3
GSC2	CRISP1	C3orf77	FAM25C	RNASE13	OR2L8
KRT12	TEX26	PAGE4	PRPH	HIST1H3F	TMEM238
RTL1	KRT3	SH2D1B	KIRREL3	LRIT1	LOC100130480
TTC24	GJC2	FAM25C	MYBPC2	GREM1	MCF2
ZNF843	CD5L	CNDP1	CXCL3	DAZ2	CCL14
NLRP5	MNX1	GALNT9	OSM	NCF1	ITGB1BP3
SAA1	TNN	CACNG5	GBGT1	HEPHL1	PGK2
CCL1	TREML1	ARSI	C11orf91	COL22A1	LEFTY2
RTN4RL1	ST6GALNAC1	ABHD1	LAG3	OR11H4	DCC
CX3CR1	TGFA	FAM25B	WNT10A	FGA	KRT13
KDM4DL	C8B	OR13A1	KCNJ9	FOXL1	SLC4A9
LOC100506388	ZC2HC1B	RP1L1	NGFR	GPRC5D	TBX20
DSG1	CFHR5	INSC	FAM25B	HSPA6	TMEM196
PLA1A	HCAR3	C2CD4B	HIVEP3	MYEOV	TMEM88
HOXC8	NPB	C3orf25	PTPRR	SFTPA2	TG
KRT6C	TM4SF1	PCDHA5	MUC12	FAM217A	AOC3
WISP3	LCN12	KCNC2	CORT	OPN1MW2	KLK14
FGF17	PRSS56	AQP1	AKNAD1	KRT75	MUC13
CPNE6	SLC1A7	MST1R	CPN1	KIF26B	ABCC8
SPATS1	TPH2	KCNA2	SMTNL1	KIR3DL2	TSSK6
HTR3E	EMR1	C17orf99	BAI1	HK3	C1QL1
CPA1	LCP1	POTEA	LRRC20	CDKL2	HES5
OR2G2	CLCN1	RBFOX3	MST1R	ATP2B3	PRSS48
KRTAP19-4	SPINK7	CXCL1	FMO3	DNAAF1	CRH
ROS1	MYO7B	GPR123	KCNA3	HSPB6	LHX1
SHCBP1L	OR4X1	KLK3	ALS2CR11	C16orf11	C4orf51
WNT11	RAPSN	OR7A17	ATP6V1G2	PGAM2	VSTM2L
AGR2	CAV3	LY6G6F	SLC22A7	GABBR2	SPINT1
APOA4	CCL21	SFTA3	C15orf58	TMEM200C	T
B4GALNT2	LOC100506388	CD300A	BRSK1	PROKR2	ZNF653
FOXE3	CDH26	FOXI3	IL1B	TSGA13	MMP20
KLK3	PHOX2B	KRT82	CCDC78	ELAVL3	NRARP
GCGR	SPESP1	AVPR2	TM4SF18	MAGEA9	FAM194B
FAM205A	MAGEA1	MUC5B	SCN2A	ACE2	TRPV3
KRT6A	NPW	CTSW	LRRC16B	ADCY8	DSG1
LY6G6F	SST	PON1	RRH	PRB3	LHB
FGF3	SLC26A9	CREB3L3	TMPRSS9	MAS1	ACR
OR5D14	FOXC2	CEND1	PANX2	SLC45A1	TMEM215
SPATC1	SPANXC	SCARA5	CLEC14A	FCGR3B	KRTAP5-8
GBX1	MRGPRX4	LOC147646	PKNOX2	ZMYND10	P2RY2
IL20	LRRC26	F8A3	TMCO5A	OVOL2	ZFP92
KIAA1239	DEFB4B	C1QTNF4	RHO	PPM1E	HKDC1
TRH	KRT71	KRT84	DGKK	PGK2	AMBP
HOXC9	MLC1	C15orf56	TSPYL6	KRTAP5-11	C5orf48
OR10P1	C5orf48	CXorf61	NYAP1	PDCD1LG2	APLN
KRT78	ODF4	PRAMEF6	FAM71F1	C12orf42	OR51I2
KCND3	ODF3L2	PTGDS	LOC100288814	C1QTNF1	CALB1
BPIFB6	MAGEE2	PCBP3	PCDHGC4	KNCN	MAT1A
KRT35	PTPRH	SORCS3	C3orf30	TTC40	C17orf28
CASP1	C10orf81	FAM187B	PDZD4	KCNG3	PRR7
ZNF683	GCGR	OR2D2	CPB1	USP26	HAS1
GATA1	TDRD5	KLHDC1	FIBCD1	RIMBP3B	LGALS4
OR2K2	HIST1H3C	PNLIPRP3	CKM	CD207	NEUROD2
KRT38	NXF5	NKAIN3	SCNN1B	NAT8	SOAT2
NCR2	GPX5	VCY1B	CATSPERB	KLHDC7B	HCRTR1
SLC39A2	IQCJ	S100B	IFITM10	MIA2	OR7G3
APOC2	DEGS2	RAB27B	XKRX	ANKRD30B	C19orf26
LCE2B	POM121L2	PAX2	KRT84	SLC47A2	AMICA1
HORMAD1	VAV1	XAGE2	ZSWIM2	CFTR	LYZL6
OR10AG1	IRX6	ATOH7	CCDC42	TMEM211	HHLA1
LIPC	LINGO3	ITLN1	DBX1	IFNK	AMY2A
CLEC4F	RPTN	FAM47A	FITM1	PCSK1N	FAM22F
PRSS33	ATP13A5	TMEM121	CMTM2	OR5M3	PPP1R27
ANXA8L1	OPRD1	C16orf78	CST1	C16orf90	PADI4
TTR	CYP2A13	BCL2A1	GLYATL2	MAPRE3	WBP2NL
PDE1C	SHISA8	OR6M1	IL15RA	TFEB	SYN2
UGT2B11	HHIPL1	SUN5	CLEC18A	HTR3C	LGALS2
LY9	PNMA5	HAL	IBSP	ZNF804B	FAM166B
HIGD1C	FCGR1B	MPZL2	LOC100131094	MMP28	SNAI3
CFC1B	HOXA2	RNF224	THSD4	CNGA3	TGM4
OR2C1	GLOD5	AQP8	DUSP21	CCDC154	OR9I1
BRS3	SLA	FAM151A	NR1I3	EVX2	CRABP1
SIGLEC5	OR10H4	TBX2	MT1B	PAPPA2	MLNR
XAGE2	MAGEA6	KRTAP5-2	C17orf97	OR51I1	CNIH2
HSPB7	KCNH3	SLFN12L	SLC38A3	SPHKAP	INPP5D
IL7R	FAM154A	LOC100500938	ADTRP	GPC5	FSCB
NOTUM	ZNF831	CTSE	GFRA2	OR4C12	LRRIQ1
PRY2	ZNF474	FAM71D	OR4A5	SLC24A3	WAS
AQP9	SLAMF8	C11orf85	SOX10	SLC38A11	SLFNL1
IL17A	GUCY2D	C17orf66	FZD9	DACT2	BET3L
OR1N1	SCGB2A1	MT1H	TNP1	OR11H6	IL21
PRY	PRB2	AMY1A	NXF2B	OR4C13	SRRM5
CLEC5A	TMPRSS15	ERVV-2	VWC2L	TTLL13	CLEC18A
TAS2R1	CTAGE6P	BTNL3	OR5L2	ACSM2B	ACVR1C
TP63	KRT84	CSNK1A1L	C14orf183	OR4D9	C9orf128
C15orf59	GALR2	PRDM12	SIRPG	A4GNT	NR1I3
TNFRSF4	COX7B2	CT45A6	ATP10A	ADAM21	LRRC7
TBX2	SLC30A2	CT45A1	P2RX3	ASCL1	AP3B2
OR5L2	UTF1	ZSWIM2	GDF7	APBB1IP	SLC35G6
C5orf38	FSCB	PAX5	PURG	CCDC37	RALYL
CYP4F12	LOC283116	SLC5A7	GOLGA7B	CYP2A6	SRD5A2
C20orf202	CD6	HHLA1	MEOX1	KRTAP12-1	CALML6
CALML3	PLEKHN1	DEFB131	ZBTB12	IL22RA2	TSPAN7
GP9	KRT79	OR10H5	LOC440563	CPLX2	HOPX
RAET1L	FAM58BP	POTEB	HIST1H4B	MMP13	KCNC1
PTGDR2	SPINT4	RBP3	GRIN3B	CNTN5	CCR9
CFHR5	OR2D2	OR5M11	CP	HR	RLBP1
ZSWIM2	TRADD	FER1L6	ULBP3	FAM71B	AQP8
FOXD4L6	OR6P1	TBC1D28	FOXG1	MAEL	KNDC1
CSNK1A1L	TCN1	KCNA4	FAM48B1	GADD45B	CECR2
ACSM2B	UGT2B11	OR5H2	POU5F1B	SERPINB5	DKK2
FOXF1	NRL	ETV3L	C11orf40	PSORS1C1	ATP1A3
PYHIN1	CFP	OR8B4	KLK14	NAT16	GZMA
C2orf27B	DHH	POU4F2	CT45A3	PI3	FAM75C2
ARPP21	CYP2C9	C19orf69	HES7	MYO1A	SRMS
FAM75A2	PRB1	OR1N2	NPTX1	ESPN	DLGAP3
CSAG1	IL4	SCN2A	PRODH2	EIF4E1B	RFPL4A

## Sheet: DE
DE
H1	NPC	DEC	TB	EC	HFF
L1TD1	S100A11	POLR3G	SFRP2	SFRP2	ZIC2
PRTG	TMSB10	CD24	PTPRZ1	VCAN	TDGF1
TERF1	S100A10	DNMT3B	SOX2	PTPRZ1	L1TD1
DNMT3B	TRDN	TERF1	USP44	DPYSL2	C6orf99
POLR3G	VAMP8	ZFP42	POLR3G	SOX2	PRELP
DPPA4	RHOC	DPPA4	PHC1	USP44	IL34
JUND	SPARC	SCG3	SLC6A15	DNMT3B	SOX2
TTC3	WBP5	STEAP2	LECT1	POLR3G	LARP7
CTBP1	COL5A2	USP44	SCG3	TERF1	USP44
PHC1	ITGB1	EIF2S3	FGF2	PHC1	POLR3G
CDC42	CD63	PHC1	VSNL1	PSAT1	ZIC5
CD99	IQGAP1	L1TD1	TERF1	VSNL1	MCM4
USP44	RUNX1T1	SLC38A2	CEBPZ	LECT1	ZFP42
CFLAR	PPIB	UGP2	SEMA6A	TUBA1A	EPCAM
SHOX	IFITM3	RABGAP1L	CLDN10	TNNT1	TERF1
CDH2	CD99	AP1M2	MYCN	DPPA4	KIF1A
TMEM213	ANXA2	LECT1	SKA3	BCAT1	RARRES2
NBPF10	HHLA2	CTNNB1	SHANK2	FGF2	LRRN1
R3HDM2	LAPTM4B	TARS	VASH2	TUBA4A	DMKN
YWHAE	FN1	VSNL1	SLC39A10	MYCN	SLC6A15
APLP2	SOX11	TAPBP	ARL4C	VASH2	KIF21A
GP6	LIFR	HESX1	PMEL	SYT1	CNTNAP2
CD24	PTPRS	NLGN4X	BUB1B	POU5F1	VRTN
GBP6	RHOBTB3	SET	CDCA2	LDHB	SBK1
CNN3	SLC2A3	LCK	ATP1A2	PMAIP1	SLC35F1
MDK	PDLIM1	MT1X	ITGA6	FAM64A	ALPL
ZFP42	SERPINB6	CYP51A1	CD47	THY1	PSAT1
ANKS4B	S100A16	HNRNPH1	MT1X	GPM6B	GABRB3
IL12RB1	MYL6	RNF144B	POLQ	SACS	PHGDH
PDE6A	CDK6	CDCP1	TNNI3	AASS	DNMT3B
VIM	KRT18	KAT7	SSBP2	PSIP1	HIST1H4J
CTNNB1	PXN	RUNX1T1	GLI3	ATP1A2	LECT1
OPHN1	KLF6	GLB1L3	ADD2	ADD2	PROM1
TMSB10	MYL12A	DNMT3A	DPPA4	SCG5	GLDC
C12orf77	IFITM1	CDH3	KPNA2	CCND1	HMGA1
HTR3B	DNAJC15	SCNN1A	DEPDC1B	C16orf45	SALL2
CALR	PRDX5	TRIML2	STOM	JAKMIP2	CENPV
C2CD4A	MGST2	SLC29A1	GPC3	HESX1	NPM1
ORAI2	GATA3	SCD	EHBP1	LMO3	DPPA4
KCNK3	LPGAT1	SLC16A1	CD24	CD24	TNNT1
ABCC9	ZIC2	ALPP	HESX1	LCK	SORL1
EXOC3L2	WWTR1	CDH1	CD74	ZSCAN10	THOC3
SERINC5	YPEL5	SEMA6A	LCK	FABP5	ESRP1
HSPD1	IFITM2	TOR1AIP2	AASS	SLC29A1	TMEM177
TMEM184A	ARHGAP29	C10orf46	MACC1	MFGE8	PHC1
SNURF	CTSL2	MTRNR2L4	NR2F2	NEFM	VASH2
C1orf130	ANXA5	INO80D	POU5F1B	FXYD6	TOM1L1
SEPHS1	OST4	STAT3	NAP1L3	ALPL	RCC2
PDCD4	ARPC2	TUBA4A	DPH2	PCYT1B	CLDN6
ODF2L	MYL12B	MT-CO1	ZFP42	TNNI3	FABP5
AK4	MYCT1	AK4	KIAA0922	CBX2	GPM6B
MAD2L2	PLOD2	F11R	MAP2	MAP2	GINS2
CPE	SH3BGRL3	ALDOC	DDAH1	UBE2L6	EXOSC5
KLRD1	DNAJC3	DDX3X	NELL2	MAT2A	CHAF1A
NME1	C1GALT1	PLA2G4C	RNF144B	PRDM14	PPP2R2B
F2RL3	DAD1	DUSP6	CD9	SLC1A5	LDHB
PDZD7	FZD3	APOL1	CDON	SORBS2	PAICS
SKIL	FOS	HOOK1	CYP2S1	PREX2	OTX2
MCM3	RPL23	RARRES2	LRP2	IFI30	PTPRZ1
CNGB1	CD9	SNURF	TOX3	SLC7A11	BEX2
PAPL	KRT8	L2HGDH	PLXDC2	PPAP2C	TMSB15A
ANKRD36B	DYX1C1	SCGB3A2	DNMT3B	POU5F1B	SYT1
UGP2	PRCP	RAB11A	CCDC160	CAMKV	ATP1A2
NPM1	TLN1	CLDN6	C20orf72	FGFR1	TNNI3
C14orf178	TMSB4X	HPRT1	GPR160	ADSL	NCL
TMPRSS11B	MSI1	EZR	TOP2A	DPYSL5	TMEM132B
POU5F1	GNG11	PIPOX	CYYR1	SKA3	FGFR2
TMEM236	MYOF	CD9	CAMKV	KPNA2	PIM2
GPR37L1	LEPREL1	VASH2	MTRR	SALL1	MYCN
PTPRS	PODXL	AZIN1	UBAP2L	ZNF589	NASP
CLEC7A	HSPA5	VSIG10	STON2	PLCH1	KRTCAP3
SDCBP	B4GALT1	SYT6	BCAT1	SMPDL3B	LRAT
FABP5	COL4A1	SPIB	TXLNG	L1TD1	HNRNPA1
ARGFX	LHX1	BNC2	SCNN1A	TOX3	NKAIN1
DNAL1	SEPP1	GRHL2	VAT1L	DUSP6	SNRPF
CAMK2D	LBH	GRIA4	DPYSL5	SEPHS1	DTL
WSB1	LSP1	TJP2	HIST1H3I	CRABP1	ILF3
IL2RA	ADAM19	DHRS3	PROM1	NPM1	POLA1
RAX2	IGFBP4	HMGCS1	PRTG	SALL2	ESPL1
SCG3	PLSCR1	THY1	PCDH18	ZFHX4	MAP7
SNRPN	SERPINB9	CXorf56	ANK3	GRIA4	CD200
STRN3	ANXA3	ADD2	TBC1D4	IGFBP4	GAL
SAR1A	PERP	SHANK2	IGDCC3	IPO5	PMAIP1
HHLA3	IL6ST	POLR1B	CRABP1	MARCKS	CTSL2
TNFRSF9	MRPL22	MYBBP1A	SDC1	PLA2G4C	MCM7
DDX21	GLRX	SLC20A1	ELAVL2	BUB3	LCK
SPN	DUSP5	BCL11A	MICAL1	CTSC	HNRNPM
NCL	CER1	PIP4K2A	TBL1X	HEPACAM	MCM6
TDGF1	EZR	APOL2	CTTNBP2	PAICS	FGFBP3
KBTBD12	APOL6	SNRPN	NKAIN1	RCC2	CALB1
RARRES2	LY6E	AFMID	MT1F	SOGA3	UGP2
PSAT1	C10orf140	SGK3	C2orf44	ASPM	TCEAL2
C2orf91	AGL	ITGB1BP3	FILIP1	HSP90AB1	HESX1
MYADM	KIT	CLDN10	EXO1	NRIP3	SDK2
CCL22	IFI16	GAPDH	CRIP3	JAM3	SFRP2
FAM83E	VIM	PAQR7	SYT6	CTNNA2	POU5F1
RUFY3	RGS5	B4GALT1	SFR1	ZIC5	PRSS8
LPP	LDB2	TKT	GLDC	RAN	AASS
GLIPR1L2	TAGLN2	MARVELD3	CKMT1B	GFPT2	TMSB10
EFNA5	MYADM	WTAP	SEL1L3	KIAA1244	MAD2L2
LDHB	RNF213	TMEM180	ZNF92	BUB1	SHANK2
CCNI	SPTBN1	LIN7C	GRIA4	TRIM59	MST4
MSH2	ATP6V0E1	ESRP1	PLA2G4C	PHF17	CLU
ERN2	DLC1	HSPA9	SLC16A9	NID1	ITGB1
PODNL1	STC1	SPTBN1	HIST1H2BD	ANP32E	MSH2
HSP90AB1	GSTO1	DNAL1	SACS	TBCA	TRIML2
NOP16	HSP90B1	SDHD	NEFM	FKBP5	MEST
MGST1	FTL	PPP3CA	KLHL13	CRYGD	NLGN4X
ADAM17	MAP4K4	PEBP1	TLE4	ID3	FKBP1A
LECT1	VAMP5	UPP2	CKMT1A	SLC20A1	NELL2
OR7D2	USMG5	PRDM14	ADSL	WDR43	CDS1
FAM115A	CAP1	INSIG1	HIST1H2BL	NAE1	GPC4
HSPE1	PPP1R3B	C1orf56	OLFML3	FOXD3	EFNA5
HOOK3	CRIM1	ZSCAN10	DPYSL2	DDX21	PVRL1
KCNA7	TBCA	SMS	SCGB3A2	IGSF1	TPD52
PEBP1	FAM184A	PSMB8	GPR19	HMGB3	SLIRP
TRIM7	RPS25	MRPS16	TFAP2A	STEAP2	CXADR
FAM115C	RAB13	SRL	SRI	MAD2L1	SCNN1A
NFAM1	SEPW1	MEIS1	GAS1	MMP16	PHF17
MYL6	KDR	CORO1B	RTN4IP1	TEX15	CLDN10
RAN	EFNA5	TXLNA	TAC3	CENPF	SCLY
DLC1	SERPINE2	RPS11	CDV3	MCM3	NUP210
KIAA1751	CYP26A1	PHF17	ABCE1	TSPAN5	S100A11
ABCA9	CSRP1	SEPHS1	KIF23	DSCC1	CYFIP2
CLEC4E	FAM114A1	HIF1A	PARP1	CDCA8	LSM4
CHP	CAPN2	QTRTD1	EIF4E3	MUC12	PEBP1
C8orf80	TACC1	PTEN	GYLTL1B	CPE	MAP2
TARS	SOX2	HCAR1	LINGO1	GJC1	HDDC2
S100A11	RAB31	RPL23	D4S234E	KDR	DPYSL3
CABP4	SPRY2	INADL	AKAP7	BEX1	CLIC1
KLF6	PAX6	CASP14	RABGAP1L	FXYD5	DLG3
PAICS	SOX7	MYC	GGCT	NME1	LRIG1
SPINLW1	ARPC3	TACC1	EPB41L4B	FAM155A	ZNF90
PDLIM7	ST8SIA4	HK1	RNF138	SCGB3A2	CAPZA1
ALDH8A1	F11R	AEBP2	FHL2	DCLK1	MT1X
CTSS	SHISA2	COMT	MEIS1	BCHE	CDCA2
YAF2	NAP1L1	IARS	UBE2L6	PELI2	CAMKV
TNIP3	PPIC	TIMP4	PELI2	AGPAT5	HOOK2
LAMB1	NFKBIA	UNC13A	NAB2	ZNF516	NEFM
FABP2	ECM1	MPV17L	EXOSC7	ADCYAP1R1	DDR1
ZC3HAV1L	CGNL1	ARGLU1	C1orf21	CYP2S1	GRID2
TOR1AIP2	SLC38A2	NAP1L3	TRIM59	NES	KIAA1804
ZNF716	PCDH10	C10orf95	MSL3	FILIP1	ANKRD18B
RHOC	POMP	HAS3	SART3	LOXL3	NUDT10
HTRA4	FKBP9	TSPYL1	BNC2	DDB2	GP6
C10orf140	ITPRIPL2	KDR	FOXD3	SLC6A8	SEC11C
EEF1E1	ARF4	CPA4	ZNF691	NASP	SNRPN
LILRA5	PKM2	KIAA1804	ROR1	ENHO	WDR5
ARPC4	RPS11	XKR9	CXADR	TAGLN3	RHOC
TMEM212	B2M	FAM111A	XPO6	ANXA3	PAX6
IL21R	EOMES	LAD1	TEX15	AIF1	LMO3
EPHA4	FLNB	CRIM1	ASPM	HSPD1	C1orf130
XAF1	GPC3	FKBP1A	ANKRD28	ETV1	SLC7A5
RNASEK	PMP22	CARD10	CDH1	KAT7	SLC7A3
NRSN1	COL1A2	DSG3	EFEMP1	TUBA1B	CRABP1
CCDC167	SLC7A5	SLC35F2	THG1L	DEPDC1B	TCOF1
ZNF471	LRRFIP1	CHP	ATG2B	CCDC160	OIP5
ZNF518B	PHACTR2	ZNF451	TRERF1	AMD1	MAL2
RCC2	CDH3	RAP2C	TOX	PTMA	DSCC1
MYLK3	ANXA11	EEF1A1	AR	OLFM1	SPN
PHF17	MACF1	GSR	GRHL2	GDPD2	ZNF714
ANKRD36	PHLDB2	LRRC16A	SPIN4	JAK3	NREP
NBPF16	AHNAK	JMJD1C	GREB1L	RGS5	PPAP2C
SPARC	POU2AF1	FAM46B	GDPD2	IDO1	SNURF
UPP2	SERF2	PRRG4	BOC	TPM1	HHLA3
SHISA9	RNF181	C10orf111	MCM3	MPP2	SHOX
B4GALT1	PKP2	UGT8	FAM72A	FAR2	SH3BGRL3
COL5A2	FSTL1	SLC38A1	DOK5	UBXN8	PEG10
MCM7	ABCA1	MANEAL	ADCYAP1R1	KLHL4	MCM3
AP4S1	DENND1A	ADCY2	CACNA1A	C1orf54	CDC42
PALLD	SPCS3	ELTD1	SASH1	SNRPD1	ITPRIPL2
GPATCH4	SEC61G	GIGYF1	PPP3CA	BCOR	HIST1H2AM
SLIRP	ANGPT2	SYNPO2	REXO2	FLT1	RAP2B
SAA2	COL3A1	GLB1	ARHGEF10L	CA14	MACC1
VSX1	GATA6	CXCL12	BUB3	TARS	EPHA1
CCDC114	LIMCH1	CTNND1	EIF4A2	PIPOX	COL9A1
MCM4	TLL1	PLXND1	SULF1	WASF3	EIF1
CYP8B1	CLIC1	ZNF865	SAMHD1	TIMP4	ARPC2
NOLC1	TPBG	ARPC4	NCALD	NANOG	IFITM3
TUBA4A	CASP10	PCDH1	LOXL3	ERBB2	CHCHD6
KCP	UTRN	KAL1	PRKG1	TXNIP	ZNF589
MAP1B	AKAP2	ITPR2	IDO1	VTCN1	CFLAR
GABARAP	HEY1	PARP14	BCHE	GINS1	RANBP1
SFRP2	TMSB15A	DDX21	AEBP2	GPR98	CD63
S100A13	ELTD1	AMD1	JPH4	SYT11	CD99
SIGLEC10	DSP	YWHAE	GULP1	PRUNE2	BEND3
STAT2	SDC4	MANSC1	TRPM3	FSD1	CCL22
EXOSC5	CXADR	CACNG8	MMP16	SCNN1A	VIM
SETD8	NPC2	TOX	KIF11	ETV4	ORC1
DKC1	ARL4D	ARHGAP29	NUP205	ILDR2	CCKBR
NUDT19	ACTR2	EPAS1	PPAP2B	UNC13A	SYT6
LOC100506688	PLXND1	ETNK1	DCX	SEPW1	ARPC4
RPL22L1	SFTPB	CD34	CDO1	VAT1L	MYL6
USP22	DBI	FDFT1	PSMB8	RABEPK	SEMA4D
SIGLEC8	CALU	C6orf62	SP110	SLC43A1	MYBL2
OR11A1	FBLIM1	CEACAM5	L1TD1	MIS18BP1	GNG11
HSPA9	GBP4	MGST1	PIP4K2A	WDR12	IMPA2
GGCT	PTRF	JAK3	PLEKHG4B	PIK3C2B	MARCKS
MDM4	C3orf64	CAPZA1	PDGFA	CDK2AP1	CKMT1B
PTMA	VASP	PTPRS	SLC38A4	CD40	GYLTL1B

## Sheet: Seurat DE
Seurat Markers
H1	NPC	DEC	TB	EC	HFF
CFLAR	EPCAM	SLC9A3R2	SOX18	CST4	CHGA
GNG11	ESRP1	FGFR2	GIMAP6	DIO3	MT1G
ECM1	CLDN6	SLC6A15	CLDN5	OVCH2	MT1F
TMSB4Y	TDGF1	CRABP1	FAM78A	CST2	UTY
COL6A2	PSG4	NFIX	TMC8	FOXA2	POU5F1
SOX15	AP1M2	SOX2	C2CD4B	OR5P2	POU5F1B
COL6A1	EPHA1	HOXC10	STARD8	SLC35F3	TCEAL5
GABRA1	SPINT1	ZIC5	RASL10A	RASSF10	C9orf135
HHEX	RBPMS2	GLDC	TTC39C	TNFSF14	ZSCAN10
BGN	MAL2	ALPL	GIPC3	CSMD3	FABP5
CLDN11	WFDC2	NELL2	SH3TC1	KCNG1	CD36
BHLHE40	NFIX	HOXD10	ZNF467	NLRP7	STMN3
BAX	TRIML2	ZNF519	GRASP	MNX1	MCCC2
FSCN1	GRHL2	ATP1A2	MPL	LRRN4	CAT
DUSP10	GRID2	FAT3	KIF21A	RPRM	C16orf54
SHOX2	LRAT	MMP10	RAMP2	KCNK12	THOC3
DCBLD1	PRSS8	CLEC2B	DCHS1	FZD8	ACOXL
TGFB1I1	EMX2	BEX2	CHML	EDA	KDM5D
FOXQ1	ZIC3	PSG4	IRS1	CD300E	ZIC5
TNFAIP2	RAB17	PPP2R2B	MAP9	JAKMIP1	FOXH1
ITPRIPL2	GAS1	SBK1	TRERF1	NELL1	RPS28
SLC15A1	ZNF503	CLDN10	EML1	NR0B1	ABHD12B
SOX17	SLC7A5	DSCC1	SDR9C7	TBX20	LAD1
IRX2	PYROXD2	PMEL	CXCL12	PKHD1L1	PRKAR1B
LHX1	SCG3	STOX2	NOC3L	SLC5A4	RYR1
FKBP10	FBLN7	JAKMIP2	ZIC5	UNC93A	KCTD8
SRPX2	VRTN	MND1	COX20	ADCY10	TFF3
APOBEC3G	POU5F1	MYCN	SLC6A15	GSTA2	MBNL2
CRHBP	HOXC10	NKAIN1	ZFP42	MARCH11	PPP2R2C
LGALS1	RARRES2	SLC16A9	MYC	APOC1	SLC16A12
GYPC	FAM83F	SCG3	EXOC3L2	CD47	HIST1H2BM
NLRP2	CALB1	PCDH11X	JAG2	NOTUM	ARHGAP29
PLSCR5	TTC9	HIST1H1B	SALL3	RXRG	JUND
LOX	C6orf132	CLDN6	SDC1	TNFRSF13B	MARVELD3
BEX5	PKP2	PHF21B	SRD5A2	BHLHE22	MEIS2
FLI1	SPINT2	TNNT1	PRMT3	PTN	SLITRK6
DNER	CLEC2B	CRYBB2	C20orf27	LGALS12	ZDHHC22
VTCN1	GLB1L3	ELAVL2	RRAS2	AP3B2	RPL17
SGIP1	APOE	VASH2	FGF2	ALDH1A3	MPV17L
ELMOD1	CORO2A	LINGO1	MAPK11	CD70	SORD
VGLL1	SCNN1A	CGN	SOX2	CELF4	C6orf132
ANPEP	PKIB	KCNQ2	IGFBP2	HHEX	HSD11B2
CD151	TSTD1	TRPM3	ZFHX3	SOWAHB	GPR50
SLC9A9	SECTM1	GRHL2	TDRD10	SRY	TNNI3
ACVRL1	PCDH1	KLF2	KIAA0930	THSD7B	CKMT1A
MMP14	RAX	HOXD11	SSX2IP	IER3	NR2F2
PRRX1	KLKB1	SLC16A3	DLG3	TSPYL6	KRTCAP3
ST8SIA4	ADCY2	PSG2	POLE4	FGF2	GTF2H2
MUC16	MT1B	PSG3	CDH1	FAM13C	NME2
SPTSSB	CDH1	BAX	XRCC2	RTN4RL1	CKMT1B
GJA4	GAL	ZNF732	PSD3	RIPK4	PLA2G2A
FOXC1	MARVELD3	CDS1	DDR1	TESC	ENHO
TNFRSF11B	IDO1	CENPH	TXLNG	ST6GALNAC2	TIMP4
TCEAL2	ZSCAN10	ZNF695	CRABP1	PNPLA3	WLS
NEFM	P2RY1	MCM2	SULT1C3	KCND2	FKBP9
SCGB3A2	NBL1	KIF18B	NRIP3	OR10A3	ANKRD18B
EFEMP2	SEPHS1	HOXD9	ORC1	HES6	CNFN
TWIST1	FAM160A1	PHC1	SIGMAR1	GRIK3	FERMT1
S100Z	RAB25	MARVELD3	SMAD6	SYT11	NETO1
ITGB6	LHX2	GRIA4	PYHIN1	ARPP21	EMP3
OAF	PLS1	NRXN1	FSCN1	NTRK1	KCNQ2
GATA6	HOOK1	LSR	FAM13A	SERPINI2	GRM4
PIK3C2G	PSG2	HSPB6	SLC35F1	UMODL1	GNAO1
ERP27	LCK	DDR1	PIP4K2C	PLXDC2	ZFY
HIST1H4H	JPH1	CD74	S100Z	TRERF1	RRS1
ENG	CNTNAP1	DHFR	UNK	TBXAS1	HES6
ARHGAP8	SLC2A14	ZFHX2	AP1M2	GSTT2	TNFSF11
SYT4	KIF1A	HS6ST2	MTMR4	MYH4	MEIS1
SMAD6	LHX5	MSI1	SHANK2	GAL	BSN
FOXF2	KRTCAP3	IGSF1	VAT1L	EPHB3	LIMCH1
PAPPA2	CHST9	POU5F1	PSMG4	POTEC	SAPCD2
BIN2	SMPDL3B	CENPV	MT1X	KCNF1	FEZF1
EMP1	EMILIN1	CCDC152	GPR176	TAS2R7	NEFL
DPPA2	MARC1	RAB25	BCL11A	GLT1D1	ATXN7L1
PSG5	B3GALT5	FBN3	LMO3	DOK6	JPH3
GATA4	POU5F1B	GLB1L3	GRTP1	GC	RASL11B
TM4SF1	RYR2	TNNI3	ZFHX4	COL9A3	ZFR2
RHOJ	IL10RB	HIST1H3B	TPD52	GYPA	SLC27A2
LTBP2	KIAA1755	IMPA2	TNNT1	APOL2	CBS
HOXA10	NBPF14	VAT1L	CENPH	APOBEC3D	TLCD1
MAB21L1	HSD11B2	KHDRBS2	RPL17	TEX22	TNMD
P2RY6	SSC5D	CNKSR2	ADAMTS19	TBR1	NEFM
CASP4	APOC1	B3GALT5	TAOK2	SLC6A20	RHOH
APLNR	UNC13A	HESX1	ATP1A2	NR2F2	ZNF667
ACSM3	FOXH1	RCOR2	NUP210	MICAL1	ALDH16A1
DAPP1	LAD1	VWDE	ZNF605	TSPAN8	HAPLN3
SMTNL2	ESRP2	THOC3	METTL16	LGALS1	CHST6
TBXA2R	CDS1	IDO1	C7orf50	NHSL2	RRP12
CASP1	PITX1	ZNF718	CENPV	ARL4C	GPR27
CLIP4	NBPF10	CAMKV	DHFR	EMP3	ZRSR2
XAGE2	TMEM125	GPR19	GTF2I	IHH	HIST1H3B
CDC42EP1	PODN	PRDM14	MAP7	KCNJ5	PINX1
OSMR	PRAF2	POU5F1B	LST1	SASH1	GABRQ
CYP27A1	ALPK3	KRTCAP3	KANK3	NHLH2	SLCO4C1
HSPB3	TEX29	SSC5D	TCOF1	ABCD1	GAL
TEX14	ARID3C	TPD52	URI1	LRIT3	MYOZ3
SLC16A3	RNF144B	IGSF9	POLR3G	PRICKLE2	TFAP2A
NFIX	MMP10	HIST1H4J	ITLN1	COL4A3	H3F3A
ESAM	CEBPD	ANKRD18B	NOL6	NFATC4	HIST1H2BH
GREM2	COBL	IGSF21	CHAMP1	MSMB	DHX34
COX7A1	PODNL1	TCEAL2	INTU	BARHL2	TOMM5
TAOK2	RNF125	RMI2	LRRC49	ATP1A2	MRPL12
SLC46A3	LIMD2	B3GAT1	GRHL2	SOWAHA	LIX1L
CKMT1B	GALNT3	WDR5	PLCE1	GDNF	DCAF12L1
TBX5	PINX1	SMPDL3B	RBFA	TBC1D4	KLK13
PRRG4	ZBTB16	PCDH11Y	CD79B	HDAC9	MRPS34
FOXF1	JUNB	JOSD2	LRP1	TSPEAR	SOX2
LAMA4	ARID3B	SLAIN1	MPDU1	CXCL12	E2F8
ANKRD34B	PDE7B	ZNF681	LACTB2	TRIM22	ICAM3
FGF7	EPB41L4B	CTNND2	TOX	SIRT4	MTHFS
PSG4	SIX1	DCLK1	GNB5	SOX2	VAMP5
FGF17	ABHD12B	HIST1H3I	STOX2	FGF22	DHFR
CHRM2	SCGB3A2	SEPT3	FGFBP3	CD163	HIST1H2BF
NTRK2	NEFM	ZNF423	PRKG1	SEZ6L	OIP5
KRTCAP3	ZDHHC22	NEFM	DUT	DHRS2	GNG3
FOXA2	TMEM92	TRIML2	SLC16A3	RRAS	KCTD14
AEBP1	CKMT1B	LCK	PARP8	CAV1	NR2F1
DCHS1	PTCHD1	CD163L1	DSCC1	TOX	SETD9
KLF2	KLHDC8A	CTNNA2	TACC2	C9orf66	IPO4
COL13A1	RPS28	HIST1H2BH	CCDC112	NR2F1	KLHDC7A
TNFRSF1A	NODAL	MARC1	HIST1H2BD	MET	RBM38
C6orf132	HAS3	MACC1	WDR5	MAP1A	HIST1H2BL
PTGS1	SMOC1	ZSCAN10	MAP1A	SCN9A	KIF26A
CD248	CHAC2	FAM160A1	EXO1	HEBP1	LSR
TMEM125	GRPR	SCNN1A	SAFB2	PCSK9	ANAPC1
GBP1	APOD	SIX1	HCFC1R1	FSCN1	ZNF506
IGSF9	ADAMTS8	LIN9	LGALS3BP	NOVA2	AGMAT
KIAA1211	NDRG1	TAF4B	PCDH11X	PDGFRB	SCLY
SLC12A1	CCNE1	TAOK2	USP49	VGLL3	TOMM40
SLC22A23	VASN	OLFM1	ING5	TP53TG5	PCBP1
ACSM4	HSPB6	C21orf58	EFEMP1	EFNA2	NAT2
CST1	CLDN4	LY6K	SYT1	EFEMP1	PCDHA8
FOXD3	MYO5C	ADAMTS20	MND1	SMAD6	MTFP1
GRK5	KCTD14	NANOG	TRIML2	CLIP3	ORM1
DPEP3	HOXA9	KIF21B	MYCN	NID2	SPIB
HOXA13	POLR3G	EDNRB	PSMA2	GPR141	SRM
ALDOA	URB2	KCNT2	FHDC1	CAPN13	COL11A1
TNNT1	KIAA0040	TGFB1	GEMIN4	RNF212	DPYSL4
HOXC10	FAM189A2	ERVMER34-1	ARNT2	BLVRB	CENPV
PDZD4	MYO5B	HAS3	GINS4	EHD2	N4BP3
NNMT	CLEC3B	SORBS3	FHL2	CRABP1	MSRB3
VEGFC	GPR153	CKMT1A	C21orf58	MEX3D	CRIP3
IGSF21	FBXL14	CRIP3	SURF2	FILIP1	PPAN
B3GAT1	SLFN13	SCLY	GAS6	MSI1	FGFR4
CD34	FABP5	KIRREL3	POLA1	SV2A	IQCA1
AFP	GLIS1	LPAR4	PHC1	EREG	DHX37
SLC9A3R2	MYOZ3	PHLDA2	PIGW	CYP7B1	MMP14
GSC	ITLN2	EMILIN1	FBN3	MAP3K8	SFXN5
SPSB4	BBS5	PSMC3IP	RRP12	SLC2A14	LIMD2
SMYD1	GSTM2	C6orf132	NUDT9	SYNPO2	CALN1
FAP	NPR1	FABP7	MYH6	TESPA1	SLC25A21
NBL1	SIX3	SSTR1	CCNE1	PLEKHA4	ZNF423
TWIST2	HOXA3	CKMT1B	CAMKMT	AGFG2	COL9A1
BIK	FAIM2	CBS	CHPF	ARHGEF16	FOXD3
CGA	PCDH10	HOXC9	NKAIN1	ATP10D	DNAH11
MMP1	KCNK1	PTPRS	UHRF1	IFI6	RRAS
TGFB1	PRKX	SYT6	TRPM3	F2	FXN
HLX	IER5L	OIP5	ALKBH2	MYH1	GIPC2
MZT2B	GPR37	HOXA9	C11orf1	IGFL3	PCSK9
CAV2	PELI1	PSG9	MRPS24	PRKG1	HIST1H3I
PRR15	AIF1	TEX9	PABPC3	GPR39	RNF44
TLR4	RGCC	TEX15	RBM14	COL12A1	PTPRM
PHF21B	VSX2	FOXD3	SERINC2	PKD1L3	LYST
MASP1	TBX2	LMNB1	RAB11FIP1	PLEKHG1	DAB2
TNNC2	C1QTNF1	RALGPS1	TEAD3	SLC22A3	PUS1
CSF2RA	CKMT1A	PPM1L	GLI2	LIMD2	NPM3
SAMD9L	BST1	NUSAP1	VASH2	MYO1E	DUSP2
PEAR1	HSPB2	MED12L	CCDC34	LFNG	ACY1
C1orf105	C15orf61	SMO	COL9A1	POLE4	TFAP4
TMEM119	TPD52	CLDN4	LYL1	GUCY1A2	ITPK1
PRSS2	PDZD4	LAMP1	SBK1	PABPC3	COMMD3
MTUS2	BEX5	MT1B	KCNT2	PLA2G4C	ARHGEF35
DSCAM	MEGF10	PRDM8	MCM2	NRIP3	PSMC3IP
NIPAL2	MIR205HG	HOXC8	IMPA2	LINGO1	PRPF19
CKMT1A	HOXD11	DCLK2	HIST1H4I	HBG2	PNPLA3
MTA2	DNM1	NKAPL	ZAP70	CD74	FABP6
TBX18	BAMBI	JPH4	IMMP1L	TGM2	SH3PXD2A
TRPA1	GABRP	LAD1	SLC16A9	IFI27L2	JPH4
PREX1	ARHGAP8	GDPD2	RAD50	BCL6	OPTN
PARP3	PHC1	COBL	PTRHD1	CDON	EXOSC4
SGCD	STAP2	WNK2	HSPA12B	BOC	TGM2
NLRC5	HES6	JUN	ZNF732	PYCR2	C20orf27
HIST1H4J	LURAP1L	MED22	VGLL3	PRKCB	HIST1H2AM
NTN4	A2ML1	FOXH1	BSCL2	CYBRD1	NOP14
SMARCD3	C10orf82	FAM155A	TTLL12	TMEM74B	CD47
IL7R	GPR160	PSRC1	ZNF691	BRDT	MXRA8
NLRP1	ADAMTSL5	CADM2	PPP1R9B	BCL7C	TTLL6
TCEA3	CRYBB2	FEZF1	GNG4	FCHSD2	PDCD2L
ITGA10	C1orf210	LRP2	UTP14A	SP110	LPCAT3
CST4	CHGA	C6orf141	MYO5A	FGF8	S100A4
ANKDD1A	TCEAL3	ENPP5	GTF2H2C	CD82	TBX3
CFH	TC2N	CDKN2A	LPAR4	ID1	WNK2
UPK3B	ACOXL	FAM129B	KCNQ2	PSMG4	WWC1
VAX1	THRA	PDZD4	CDC37L1	HSPA2	GTF2H2C
GBP3	GNG4	GRTP1	GK	DCN	NDRG1
GPC5	SHOX2	TBX2	SETD6	CRYAB	DDX54
MGLL	INO80C	PSG6	TARSL2	CNTNAP5	RAB39B
FAM20A	PRRT2	NDRG1	ZNF664	NLGN1	RBFOX3
CLEC2B	BCL3	ZDHHC15	COQ3	PLEKHG4B	RPP21
SLN	NR2F6	HOXA3	HIST1H2AC	C1orf21	ATXN1

## Sheet: MAST DE
Mast Markers
H1	NPC	DEC	TB	EC	HFF
PRDM1	ESRP1	CRIM1	CARD8	MRPL22	RPS4Y1
LRRN1	TDGF1	CXADR	RGS5	AGL	USP9Y
ECM1	PAMR1	HNRNPA1	TFPI	STC1	DDX3Y
IFITM3	GPC3	CBX6	FGF12	SERPINB9	CLDN6
CDH1	CRABP2	CRABP1	ESAM	CER1	NLRP2
PLEKHG4B	NR2F2	SOX2	KDR	ERBB4	UTY
EDNRB	VAMP8	SLC6A15	RNASE1	FGF17	EIF2S3
FGFR2	PODXL	RIN2	PLVAP	EOMES	EIF1AY
GNG11	L1TD1	IL6ST	RALB	FZD5	FAM117B
CFLAR	EPCAM	LRRN1	DCBLD1	SERPINE2	NLGN4X
MEST	FOXO1	FKBP9	F2RL2	GATA4	EIF5A
CTTNBP2	CLDN7	MEST	ENPP1	HNF4A	CAT
SLC38A1	NTS	PARD6B	CD34	ACSM4	MTRNR2L1
CPVL	CXCL12	NASP	FLT1	LEFTY2	KDM5D
GLDC	AP1M2	LIN28A	SELE	LEFTY1	TDGF1
AASS	ZEB1	NELL2	APLNR	GATA6	MCCC2
MTRNR2L1	SPINT1	FGFR2	TNFSF10	CST1	VIM
GRHL2	NR2F1	DEPDC1B	LDB2	MGST2	DPPA4
ZFP42	AXL	LIN28B	HAPLN1	APOC1	ADD2
CXADR	WNT5B	SH3BGRL3	JAM3	SEMA3E	AK4
PAWR	KRT18	ZIC5	PECAM1	RHOBTB3	NLGN4Y
MOB3B	ITM2A	PRDM1	FLI1	IFITM1	B3GNT7
PARD6B	TRIML2	ECM1	RPS6	SLCO2A1	CSRP1
RIMS2	F11R	TRIM71	DYRK4	LGR5	PGAM1
SERPINB6	CLDN6	THBS1	RPL5	SLC5A9	GPC4
RPL12	MAL2	PROM1	FAM124B	GATM	RPL9
IGDCC3	FBN1	PTPRZ1	NFIB	PRSS2	GLB1L3
IGFBPL1	GRHL2	IFI16	TEK	LAPTM4B	GABRB3
PLXDC2	ZEB2	SFRP2	CD93	CCKBR	HESX1
ZNF519	MYLK	GNG11	GJA4	RBM8A	POLR3G
SLC6A15	EPHA1	DNMT3B	AFAP1L1	MIXL1	L1TD1
RAP2B	FZD3	GLDC	PRCP	NCR1	ESRP1
LIX1L	CGNL1	CNTNAP2	CDH5	DUSP4	RARRES2
GPC3	CD24	NT5E	ECSCR	CYP26A1	PRDM14
TRIM71	KLHL4	IGFBPL1	MMRN2	CCDC81	SCG3
BCL11A	SLC16A1	LGALS1	GAD1	GYPB	PHC1
PMEL	GRID2	VIM	SHE	NODAL	LRAT
RHOBTB3	LRAT	HELLS	RPL3	NFKBIA	LCK
CGN	TRDN	AIF1L	MYCT1	DACT2	AHNAK
ANK3	ZBTB20	SALL3	CDC42	ARL4D	PMAIP1
IL6ST	COL1A1	DPPA4	GNG11	LHX1	VRTN
SHANK2	S100A6	ALPL	THSD1	DSCAM	ZFP42
ABRACL	EZR	VAMP5	RASGRP3	CCNYL1	PCYT1B
FN1	AK4	BUB1B	KCNK17	CXCR4	POLA1
BGN	CAV1	TMSB10	LPL	FOXA2	DNMT3B
FKBP9	WFDC2	ZFP42	IFI16	TMEM14B	CEBPZ
SEMA6A	ASPH	SNRPF	RPL34	ADAM19	NOP16
PLAGL1	SNRPN	FZD3	HDDC2	FREM1	NR2F2
ZNF253	GDF3	HSPD1	SCARF1	GRPR	MEIS2
CLDN10	ENPP2	PAICS	TIE1	MYCT1	TERF1
RPS29	SULF1	MOB3B	RPL37A	NUDT4	USP44
RPS6	PRSS8	LDHB	CALCRL	FOXQ1	GRIA4
ZNF714	ETV4	TIMP1	SELL	SOX17	TXLNG
AP1M2	MEIS2	SRGAP1	SPTBN1	SERHL2	PDK3
CRABP1	RBM47	TMEM132B	ICAM2	S100Z	SNRPN
GGCT	TWSG1	ZIC2	TM4SF18	SLITRK2	EPHA1
VIM	SHISA2	ZNF90	SERPING1	PRSS1	PKIB
TRIML2	RBPMS2	EMP3	MGST1	ACOX3	GPR160
MACC1	MME	S100A4	TAL1	APOA2	AP1M2
DCP2	CAMK2N1	PLAGL1	HHEX	HAS2	RBM47
COX7C	SCG3	B2M	RCSD1	TTN	RCC2
AIF1L	TPBG	C12orf75	DLL4	CD48	BEND3
MCCC2	DSG2	FZD5	PLXND1	TRPA1	RBPMS2
CD24	CCDC141	GPM6B	PROCR	PLSCR1	MSH2
MYCT1	CDH3	IFITM3	RPS8	CRHBP	CDC6
LIN28B	DST	CLDN10	CLEC14A	MATN3	PIM2
STON2	SPRY4	MSH2	SH2D3C	ELAVL4	PDZD8
CDH3	VGLL3	NPM1	PRND	APOBEC3G	NAP1L3
ZNF649	B3GNT7	USP44	PTPRB	MANEA	PFAS
FIGN	PPM1H	COL1A2	RAP2B	ST8SIA4	MBNL2
COL6A1	PDGFRA	SEC22B	RPS5	PCDH10	DLC1
IGFBP4	DPPA4	NCL	KL	PLXNA2	ETV4
NT5E	LGALS1	DCP2	SOX7	RNF152	TARS
IFI16	MXRA8	PPP2R2B	PMP22	UNC13C	EPCAM
CD44	KLKB1	SFRP1	ELK3	NPPB	SEPHS1
BHLHE40	ZIC3	HMGA1	RASSF2	FAM20A	KIF1A
RPS4Y1	GLIS3	STRBP	ARHGAP29	RGS8	CALB1
RPSA	BICC1	SCG3	ITGA9	UBE2L6	RIN2
HMGN3	GCNT2	MYBL2	EMCN	SAMD3	DHCR24
TIMP3	GABRB3	TWSG1	MRC1	TRDN	BEX2
RPL31	FAM169A	DRAM1	EFNA1	MCF2L2	VASH2
RPL37A	COL11A1	MCM3	RPS18	ROR2	SKIL
EPAS1	C1GALT1	RHOC	PPA1	CHL1	FEN1
CLDN4	GLB1L3	KLHL23	MEF2C	MYL7	PRPS1
GULP1	DSC2	FAT3	F2R	DNAJC15	ARHGAP29
RPL30	CASP1	MCM4	CBR1	TDRD7	MCM4
GSTO1	BNIP3L	ADD2	FCN3	HSP90B1	APOO
VCAN	NANOG	ATP1A2	TLR4	C5	RUNX1T1
RPL5	CALB1	BGN	HEY1	PITX2	MCM3
RPL35A	NNMT	CA14	GMFG	GDF3	ORC1
CLU	FNIP1	SGIP1	SHANK3	KLF8	HMGB3
DUSP10	BCL11A	CD99	F11R	SLC2A3	ZEB2
FZD3	SP100	NRP1	PIK3C2B	STT3B	ANXA2
ZNF595	AHRR	MAD2L1	APLN	KIT	FAM111B
RPS24	TPM2	FN1	RPL18A	ST8SIA1	CD200
LGALS1	COL6A3	L1TD1	ERG	RAB17	UTP14A
CRHBP	RARRES2	STOX2	KLHL3	DKK4	ANXA1
NPM1	REV3L	SALL2	DOCK4	FMO5	COLEC12
STRBP	SLC35F2	CD44	RPL19	USP2	PROM1
PHGDH	ZFHX4	ZNF93	MTSS1	ANGPT2	CD24
SNRPE	DUSP6	ITGB1	XKR4	GRP	GPM6B
SCG3	ID2	RPS24	RALA	PMEPA1	TMSB10
LHX1	PTX3	PMP22	PAQR7	C1orf61	DDX21
COL5A2	SOX4	OTX2	ST8SIA4	CACNA1E	RAN
DPPA4	ADAM33	TGM2	FKBP1A	FAM171B	JAKMIP2
EIF3E	PCDH18	GOLIM4	CSGALNACT1	BMP2	CYCS
ELK3	IDO1	NR6A1	CD69	PTGR1	ERVMER34-1
HNRNPA1	POLR3G	SLC16A9	RPS14	ZDHHC2	URB2
PKIG	GRIA1	DSG2	RPL32	CCDC141	TTC3
RPS20	S100A11	SLC35F1	RPS12	LZTS1	BMPR1A
ACVR2B	CCND2	MARCKS	RPS15	CNTNAP2	RFWD3
TIMP1	PKIB	CSE1L	RPL10A	GCNT1	MCM5
DEPDC1B	VRTN	HSP90AB1	IL16	TDGF1	GINS1
LDHA	ICA1	B4GALT1	C1orf56	DPYSL2	KLHL4
SLC1A3	FHL1	GINS1	RPLP0	C8orf31	PRMT3
RPS13	PLP2	MYCN	BCL6B	TNFRSF21	RBBP7
AMIGO2	PIM2	RBMS3	MARCKS	FAM184A	ZIC2
SERPINE2	TIMP2	CD109	TTC39C	CADPS	RRP15
DKK1	ANKRD28	SNRPD1	ADAM10	OTX2	RRM2
UGP2	FAP	CTSB	DHRS3	RNF125	RPS4X
PTN	MT2A	AP1M2	MECOM	RBBP4	FAM136A
EIF4A2	ZNF516	SPC25	ETS1	OLFML3	SLC39A10
PRRX1	DNMT3A	KIF21A	PLAGL1	ZIC3	CYP2S1
VAMP5	HSPB3	CD63	TOM1L1	CDH2	SET
TNFAIP2	CLIP3	RTKN2	RPL4	LAPTM4A	TNC
AP1S2	VIM	HDAC2	PTCHD4	SLC40A1	EXO1
GOLIM4	SLC7A5	ACVRL1	EEF1A1	GPR37	MTHFD1
FLI1	C1R	IGF2BP1	RPL12	ELOVL2	PARP1
DCBLD1	CTSB	XRCC5	B4GALT1	DAB1	MCM10
RPL8	TIMP1	SALL4	RPL35A	B3GNT5	NIP7
ERBB3	FOXF2	BEX2	CDH13	SEMA6A	ADAMTS9
MPP6	CDH11	ANXA2	LIFR	TAPBP	DPH2
TERF1	MARVELD2	SHISA2	PEAR1	ARHGAP42	JUND
PARP8	TXNIP	BUB1	LCP2	RASSF6	AMD1
FRAS1	JARID2	CPVL	TCTEX1D1	BCAT1	TSR1
PABPC1	CCDC80	HMGB2	EGFL7	VAMP8	NOP56
ZNF93	ARID5B	COL1A1	PHACTR2	SLC35A3	PUS7
ITGA5	PCOLCE	ZNF519	DYSF	COL5A2	CDCA7
NACA	DNMT3B	JAKMIP2	ADAMTS9	PTN	HSPD1
RPL34	PKP2	GINS2	PABPC1	MIR205HG	SLC25A39
GLRX	DDR2	TUBB	SLC48A1	CWC27	NRP1
ZEB1	B2M	ORC6	RPS16	PNPLA3	ACAT2
LIN28A	SEMA6A	AURKB	ATIC	ARHGAP40	BUB1B
LDHB	PSG5	DPYSL3	RPSA	EPSTI1	HSPA8
GATA4	LCK	DOCK5	HIF3A	DTWD2	NFE2L3
SERPINB9	CD44	CENPF	NPM1	FZD7	DKC1
IGF2BP3	KDR	CDKN1A	RPS23	OR52A1	WLS
HSPD1	THBS1	SERBP1	SEC14L1	HIPK2	HSP90AB1
APOBEC3G	GREM1	GPC3	FRMD4B	S1PR3	TBRG4
SLC15A1	ALDH1A1	DLC1	SMTN	DPP10	ZEB1
SH3BGRL3	ANPEP	CHD7	RFTN2	ANKDD1A	HSPA9
KRT19	TBX5	PLEKHG4B	ODC1	B4GALT4	PEBP1
ASPM	CYP2S1	KDR	RPS24	BNIP3	RNF138
LOX	EMP1	SFXN3	FAT1	SSTR2	DSG2
CD99	MAP1A	IFIT3	TRIM5	GABRB2	LIMCH1
CCND2	TRIM71	KIF15	SLC20A1	THY1	WIPF3
BCKDHB	CGN	ZNF714	GATA3	PRDM1	NOP58
RPLP0	CHN1	EMP1	EEF1B2	PLEKHA7	PSIP1
C19orf48	OSR2	VRK1	ATG9B	COTL1	CTPS2
RPS12	NR6A1	ANK3	LPAR6	NFASC	PNO1
ANPEP	NNAT	LIMCH1	SCN7A	APOE	SMS
ARPC4	HEG1	PSAT1	MCM7	EGF	NOLC1
VTCN1	ADCY2	RAD51AP1	CRHBP	BHLHE40	CSE1L
CAV1	SCD5	CALU	NOTCH4	MMP15	TFAP2A
CD109	DSP	GABRB3	ARPC4	PODXL	MDN1
ST8SIA4	CDH1	CASP4	ARHGEF15	EPCAM	UNG
CDON	SLC2A3	URB2	ITM2B	PPFIBP2	GINS2
CER1	DCN	PEAR1	TM4SF1	FGF2	HSPE1
RAB25	MMP1	CAV2	SPINK5	EEF1A1	SFRP2
RPL32	ANXA3	VASH2	SHROOM3	TMEM150C	BUB1
PLS1	NRIP3	GYG2	VAV3	SIPA1L2	IFI16
MCM3	KRT8	IGFBP4	PEBP1	GYPE	PREX2
DNMT3B	TNC	PMEL	PLK2	COL4A1	GDAP1
LRIG3	SYT11	MYH9	RPS7	PPP3CA	NCL
APCDD1	GPNMB	BRCA2	RPL8	RBM24	PCNA
KIF20B	NLGN4X	TWIST1	SVIL	VANGL1	GFPT2
GJA4	ZFP36L1	LOX	RPLP1	GAPDH	AURKB
TNFRSF11B	FREM2	CFLAR	ITGA10	ATP12A	DTL
GABRP	CD248	TFPI	CFLAR	ENC1	LYAR
SNRPF	CD47	IGDCC3	FOXC1	ID3	RRP1B
L1TD1	DAB2	CLDN6	COL4A1	SEMA6D	RABGAP1L
MSN	ZFP42	LAMA4	VAMP5	FHOD1	PPM1H
RYR2	PRRX1	TIMP3	PXDN	KCNJ3	AIF1L
FZD5	COL1A2	LIX1L	MSN	CD47	WDR43
COL4A1	PTEN	RND2	KCNA5	CLDN1	CNTNAP2
DSG2	MT1E	CD24	SAT1	ELMO1	ZNF483
SLC7A2	APOE	N4BP2	RPS27A	DDAH1	HNRNPF
RPL37	MSH2	SLC1A3	RPL30	TPPP3	FLRT3
PROM1	CD109	ORC1	CXADR	TSKU	CD99
PAPPA2	FRAS1	CKAP4	SOX2	ZFP36L2	WDR77
CASP1	HSPA8	RPS23	THBS1	RRBP1	EMP3
PPP1R9A	PRSS23	TRIM38	TAGLN	PIP4K2A	ZWINT
PSG5	USP28	UBE2C	KIF21A	PIK3R5	HMGA1
LRP2	TPM3	RBMX	FGD4	LRIG3	DIS3L
GATA6	EHD2	CCT6A	PAPSS1	QPCT	PTPRZ1
OXTR	RGS5	HMGN3	RPL35	ZNF792	ABCE1
ADAM19	NUPR1	SERPINB6	CLIC1	FRZB	ERCC6L
HELLS	CORO2A	SRSF7	DRAM2	CPE	DUSP6
PMP22	PXK	TAPBP	UCP2	GABRB3	CDCA5
RPS18	MAF	H2AFZ	RPL37	MANF	MCM6
